# Supplementary material for: A human monoclonal antibody binds within the poliovirus receptor-binding site to neutralize all three serotypes
Source: Nat Commun. 2023 Oct 10;14:6335. doi: 10.1038/s41467-023-41052-9 (PMC10564760; doi:10.1038/s41467-023-41052-9)
Supplement: Supplementary file 5 — Source Data [file 41467_2023_41052_MOESM5_ESM.xlsx]

## Sheet: SFig 7A Anti-Hum 2
	Original Table (Input Here)		No	1:800	1:1600	1:3200	1:6400	1:12800	1:25600	1:51200	1:102400	1:204800	1:409600	1:819200
		Buff	0.2357	0.32047	0.3261	0.3114	0.2746	0.3354	0.3363	0.3666	0.3469	0.3264	0.286	0.3425
		Buff	0.3407	0.3006	0.32018	0.2935	0.3258	0.3257	0.2865	0.3033	0.3479	0.2583	0.3327	0.2984
		Buff	0.3428	0.2907	0.31	0.3736	0.2627	0.3591	0.2591	0.3147	0.2972	0.31025	0.3237	0.2376
		9H2	0.3103	0.3596	0.3379	0.3292	0.3458	0.3203	0.2601	0.2919	0.2157	0.2682	0.2909	0.2339
		9H2	0.3363	0.3084	0.2779	0.3298	0.2907	0.3724	0.3895	0.3582	0.2755	0.2924	0.3588	0.3135
		9H2	0.3415	0.3096	0.2577	0.3226	0.2083	0.3469	0.3159	0.3357	0.2975	0.361	0.2017	0.2045
		sPVR	0.3379	0.2973	0.316	0.3284	0.3161	0.2948	0.2716	0.3007	0.3156	0.3234	0.3337	0.3398
		sPVR	0.3189	0.3342	0.3413	0.3179	0.3265	0.338	0.367	0.276	0.3144	0.3655	0.399	0.3479
		sPVR	0.328	0.2777	0.308	0.3491	0.3281	0.2555	0.2377	0.2909	0.288	0.2935	0.2777	0.3478
		P1/M + 9h2	0.314	1.7712	1.8908	0.8684	0.7562	0.6743	0.54119	0.3402	0.3843	0.3359	0.344	0.3845
		P1/M + 9H2	0.3482	1.4167	1.3979	0.8222	0.7749	0.6745	0.5629	0.3235	0.3568	0.3279	0.342	0.3018
		P1/M + 9H2	0.32976	1.6313	1.3342	0.87006	0.78771	0.65859	0.4723	0.3707	0.309999	0.35	0.34865	0.38134
		P1/M + sPVR	0.3337	0.3637	0.34277	0.3474	0.3547	0.3642	0.3697	0.32659	0.3025	0.3841	0.3588	0.3595
		P1/M + sPVR	0.3513	0.3224	0.3635	0.34342	0.3506	0.3768	0.3838	0.3498	0.3991	0.35	0.3707	0.36116
		P1/M + sPVR	0.32403	0.383	0.3438	0.283	0.3472	0.2771	0.32127	0.3175	0.35684	0.3584	0.385	0.36165
		P1/M + 9H2 +sPVR	1.5123	0.9934	0.9042	0.8687	0.913	0.8902	0.86642	0.83823	0.87257	0.83387	0.83318	0.83235
		P1/M + 9H2 +sPVR	1.7099	0.98509	0.8544	0.8023	0.9177	0.87539	0.85183	0.84597	0.84262	0.8734	0.84657	0.83245
		P1/M + 9H2 +sPVR	1.593	0.9891	0.8746	0.8738	0.8348	0.8352	0.8771	0.8308	0.85451	0.86162	0.86977	0.86927
			0.3687	0.87409	0.7683	0.4062	0.385	0.2436	0.2355	0.214	0.3854	0.3266	0.3008	0.3689
			0.3383	0.87563	0.7666	0.4078	0.3685	0.371	0.3477	0.3251	0.21	0.3938	0.3761	0.3914
			0.3496	0.87884	0.7267	0.4521	0.32763	0.3009	0.3202	0.2834	0.2862	0.3628	0.3755	0.3392
	Negatives Removed		No	1:800	1:1600	1:3200	1:6400	1:12800	1:25600	1:51200	1:102400	1:204800	1:409600	1:819200
		Buff	0.2357	0.32047	0.3261	0.3114	0.2746	0.3354	0.3363	0.3666	0.3469	0.3264	0.286	0.3425
		Buff	0.3407	0.3006	0.32018	0.2935	0.3258	0.3257	0.2865	0.3033	0.3479	0.2583	0.3327	0.2984
		Buff	0.3428	0.2907	0.31	0.3736	0.2627	0.3591	0.2591	0.3147	0.2972	0.31025	0.3237	0.2376
		9H2	0.3103	0.3596	0.3379	0.3292	0.3458	0.3203	0.2601	0.2919	0.2157	0.2682	0.2909	0.2339
		9H2	0.3363	0.3084	0.2779	0.3298	0.2907	0.3724	0.3895	0.3582	0.2755	0.2924	0.3588	0.3135
		9H2	0.3415	0.3096	0.2577	0.3226	0.2083	0.3469	0.3159	0.3357	0.2975	0.361	0.2017	0.2045
		sPVR	0.3379	0.2973	0.316	0.3284	0.3161	0.2948	0.2716	0.3007	0.3156	0.3234	0.3337	0.3398
		sPVR	0.3189	0.3342	0.3413	0.3179	0.3265	0.338	0.367	0.276	0.3144	0.3655	0.399	0.3479
		sPVR	0.328	0.2777	0.308	0.3491	0.3281	0.2555	0.2377	0.2909	0.288	0.2935	0.2777	0.3478
		P1/M + 9h2	0.314	1.7712	1.8908	0.8684	0.7562	0.6743	0.54119	0.3402	0.3843	0.3359	0.344	0.3845
		P1/M + 9H2	0.3482	1.4167	1.3979	0.8222	0.7749	0.6745	0.5629	0.3235	0.3568	0.3279	0.342	0.3018
		P1/M + 9H2	0.32976	1.6313	1.3342	0.87006	0.78771	0.65859	0.4723	0.3707	0.309999	0.35	0.34865	0.38134
		poliovirus type 1/Mahoney-trypsin	0.3337	0.3637	0.34277	0.3474	0.3547	0.3642	0.3697	0.32659	0.3025	0.3841	0.3588	0.3595
		poliovirus type 1/Mahoney-trypsin	0.3513	0.3224	0.3635	0.34342	0.3506	0.3768	0.3838	0.3498	0.3991	0.35	0.3707	0.36116
		poliovirus type 1/Mahoney-trypsin	0.32403	0.383	0.3438	0.283	0.3472	0.2771	0.32127	0.3175	0.35684	0.3584	0.385	0.36165
		P414-trypsin	1.5123	0.9934	0.9042	0.8687	0.913	0.8902	0.86642	0.83823	0.87257	0.83387	0.83318	0.83235
		P414-trypsin	1.7099	0.98509	0.8544	0.8023	0.9177	0.87539	0.85183	0.84597	0.84262	0.8734	0.84657	0.83245
		P414-trypsin	1.593	0.9891	0.8746	0.8738	0.8348	0.8352	0.8771	0.8308	0.85451	0.86162	0.86977	0.86927
		HRV-A1A-trypsin	0.3687	0.87409	0.7683	0.4062	0.385	0.2436	0.2355	0.214	0.3854	0.3266	0.3008	0.3689
		HRV-A1A-trypsin	0.3383	0.87563	0.7666	0.4078	0.3685	0.371	0.3477	0.3251	0.21	0.3938	0.3761	0.3914
		HRV-A1A-trypsin	0.3496	0.87884	0.7267	0.4521	0.32763	0.3009	0.3202	0.2834	0.2862	0.3628	0.3755	0.3392
		HRV-A16-trypsin	0	0	0	0	0	0	0	0	0	0	0	0
		HRV-A16-trypsin	0	0	0	0	0	0	0	0	0	0	0	0
		HRV-A16-trypsin	0	0	0	0	0	0	0	0	0	0	0	0
	Baseline Removed		No	1:800	1:1600	1:3200	1:6400	1:12800	1:25600	1:51200	1:102400	1:204800	1:409600	1:819200
		Buff	0	0.0165467	0.00734012	0	0	0	0.0423333	0.0384	0.0162333	0.0280834	0	0.0496667
		Buff	0.0343	0	0.00142012	0	0.0381	0	0	0	0.0172333	0	0.0185667	0.00556667
		Buff	0.0364	0	0	0.0474333	0	0.0190333	0	0	0	0.0119333	0.00956668	0
		9H2	0.0039	0.0556767	0.0191401	0.00303331	0.0581	0	0	0	0	0	0	0
		9H2	0.0299	0.00447669	0	0.00363339	0.00299999	0.0323333	0.0955333	0.03	0	0	0.0446667	0.0206667
		9H2	0.0351	0.00567668	0	0	0	0.00683334	0.0219333	0.0075	0	0.0626833	0	0
		sPVR	0.0315	0	0	0.00223332	0.0284	0	0	0	0	0.0250833	0.0195667	0.0469667
		sPVR	0.0125	0.0302767	0.0225401	0	0.0388	0	0.0730333	0	0	0.0671833	0.0848667	0.0550667
		sPVR	0.0216	0	0	0.0229333	0.0403999	0	0	0	0	0	0	0.0549667
		P1/M + 9h2	0.00759999	1.46728	1.57204	0.542233	0.4685	0.334233	0.247223	0.0119999	0.0536334	0.0375833	0.0298667	0.0916667
		P1/M + 9H2	0.0418	1.11278	1.07914	0.496033	0.4872	0.334433	0.268933	0	0.0261333	0.0295833	0.0278667	0.00896668
		P1/M + 9H2	0.02336	1.32738	1.01544	0.543893	0.50001	0.318523	0.178333	0.0425	0	0.0516833	0.0345167	0.0885067
		poliovirus type 1/Mahoney-trypsin	0.0273	0.0597767	0.0240101	0.0212333	0.067	0.0241333	0.0757333	0	0	0.0857833	0.0446667	0.0666667
		poliovirus type 1/Mahoney-trypsin	0.0449	0.0184767	0.0447401	0.0172533	0.0629	0.0367333	0.0898333	0.0216	0.0684333	0.0516833	0.0565667	0.0683267
		poliovirus type 1/Mahoney-trypsin	0.01763	0.0790767	0.0250401	0	0.0595	0	0.0273033	0	0.0261733	0.0600833	0.0708667	0.0688167
		P414-trypsin	1.2059	0.689477	0.58544	0.542533	0.6253	0.550133	0.572453	0.51003	0.541903	0.535553	0.519047	0.539517
		P414-trypsin	1.4035	0.681167	0.53564	0.476133	0.63	0.535323	0.557863	0.51777	0.511953	0.575083	0.532437	0.539617
		P414-trypsin	1.2866	0.685177	0.55584	0.547633	0.5471	0.495133	0.583133	0.5026	0.523843	0.563303	0.555637	0.576437
		HRV-A1A-trypsin	0.0623	0.570167	0.44954	0.0800334	0.0972995	0	0	0	0.0547333	0.0282833	0	0.0760667
		HRV-A1A-trypsin	0.0319	0.571707	0.44784	0.0816333	0.0808	0.0309333	0.0537333	0	0	0.0954833	0.0619667	0.0985667
		HRV-A1A-trypsin	0.0432	0.574917	0.40794	0.125933	0.03993	0	0.0262333	0	0	0.0644833	0.0613667	0.0463667
		HRV-A16-trypsin	0	0	0	0	0	0	0	0	0	0	0	0
		HRV-A16-trypsin	0	0	0	0	0	0	0	0	0	0	0	0
		HRV-A16-trypsin	0	0	0	0	0	0	0	0	0	0	0	0
	Averages		1:200	1:400	1:800	1:1600	1:3200	1:6400	1:12800	1:25600	1:51200	1:102400	1:204800	No
		Buffer	0.00551556	0.00292008	0.0158111	0.0127	0.00634444	0.0141111	0.0128	0.0111556	0.0133389	0.00937778	0.0184111	0.0235667
		9H2	0.0219434	0.00638004	0.00222223	0.0203667	0.0130556	0.0391555	0.0125	0	0.0208944	0.0148889	0.00688889	0.0229667
		sPVR	0.0100922	0.00751338	0.00838888	0.0358666	0	0.0243444	0	0	0.0307556	0.0348111	0.0523333	0.0321667
		P1/M + 9H2	1.30248	1.22221	0.527387	0.485237	0.329063	0.231497	0.0181666	0.0265889	0.0396167	0.03075	0.0630467	0.0263667
		P1/M + sPVR	0.0524433	0.0312635	0.0128289	0.0631334	0.0202889	0.06429	0.0072	0.0315356	0.06585	0.0573667	0.0679367	0.0236667
		P1/M + 9H2 +sPVR	0.685273	0.558973	0.5221	0.6008	0.526863	0.57115	0.510133	0.5259	0.55798	0.535707	0.551857	1.29867
		P1/M + sPVR + 9H2	0.572263	0.435107	0.0958667	0.0726765	0.0103111	0.0266555	0	0.0182444	0.06275	0.0411111	0.0736667	0.0458
	Standard Errors		1:800	1:1600	1:3200	1:6400	1:12800	1:25600	1:51200	1:102400	1:204800	1:409600	1:819200	No
			0.00551556	0.00224772	0.0158111	0.0127	0.00634444	0.0141111	0.0128	0.00558524	0.00813737	0.00536056	0.0157102	0.0117989
			0.0168702	0.00638004	0.00112454	0.0188865	0.00983866	0.0288912	0.00901387	0	0.0208944	0.0148889	0.00688889	0.00965079
			0.0100922	0.00751338	0.00730074	0.00376178	0	0.0243444	0	0	0.0196004	0.0256572	0.00268348	0.00548644
			0.10309	0.175881	0.015684	0.00914899	0.00527032	0.0273105	0.0126502	0.0154843	0.00646022	0.00196984	0.0270554	0.00988279
			0.0178739	0.00674489	0.00651652	0.00216821	0.0107768	0.018936	0.0072	0.0199361	0.0102574	0.00757386	0.000650567	0.00798235
			0.00239938	0.0144611	0.0230304	0.0268843	0.016431	0.00732387	0.00437951	0.00870676	0.0117176	0.0106884	0.01229	0.0573604
			0.00139917	0.0135922	0.0150404	0.017052	0.0103111	0.0155129	0	0.0182444	0.0194183	0.0205563	0.0151166	0.00887149

## Sheet: SFig 7B Anti-His 2
	Original Table (Input Here)		No	1:800	1:1600	1:3200	1:6400	1:12800	1:25600	1:51200	1:102400	1:204800	1:409600	1:819200
		Buff	0.2357	0.32047	0.3261	0.3114	0.2746	0.3354	0.3363	0.3666	0.3469	0.3264	0.286	0.3425
		Buff	0.3407	0.3006	0.32018	0.2935	0.3258	0.3257	0.2865	0.3033	0.3479	0.2583	0.3327	0.2984
		Buff	0.3428	0.2907	0.31	0.3736	0.2627	0.3591	0.2591	0.3147	0.2972	0.31025	0.3237	0.2376
		9H2	0.3103	0.3596	0.3379	0.3292	0.3458	0.3203	0.2601	0.2919	0.2157	0.2682	0.2909	0.2339
		9H2	0.3363	0.3084	0.2779	0.3298	0.2907	0.3724	0.3895	0.3582	0.2755	0.2924	0.3588	0.3135
		9H2	0.3415	0.3096	0.2577	0.3226	0.2083	0.3469	0.3159	0.3357	0.2975	0.361	0.2017	0.2045
		sPVR	0.3379	0.2973	0.316	0.3284	0.3161	0.2948	0.2716	0.3007	0.3156	0.3234	0.3337	0.3398
		sPVR	0.3189	0.3342	0.3413	0.3179	0.3265	0.338	0.367	0.276	0.3144	0.3655	0.399	0.3479
		sPVR	0.328	0.2777	0.308	0.3491	0.3281	0.2555	0.2377	0.2909	0.288	0.2935	0.2777	0.3478
		P1/M + 9h2	0.314	0.3637	0.34277	0.3474	0.3547	0.3642	0.3697	0.32659	0.3025	0.3841	0.3588	0.3595
		P1/M + 9H2	0.3482	0.3224	0.3635	0.34342	0.3506	0.3768	0.3838	0.3498	0.3991	0.35	0.3707	0.36116
		P1/M + 9H2	0.32976	0.383	0.3438	0.283	0.3472	0.2771	0.32127	0.3175	0.35684	0.3584	0.385	0.36165
		P1/M + sPVR	0.3337	0.8684	0.7562	0.6743	0.54119	0.3402	0.3843	0.3359	0.344	0.3845	0.3469	0.3264
		P1/M + sPVR	0.3513	0.8222	0.7749	0.6745	0.5629	0.3235	0.3568	0.3279	0.342	0.3018	0.3479	0.2583
		P1/M + sPVR	0.32403	0.87006	0.78771	0.65859	0.4723	0.3707	0.309999	0.35	0.34865	0.38134	0.2972	0.31025
		P1/M + 9H2 +sPVR	0.38	0.39934	0.39042	0.38687	0.3913	0.3902	0.36642	0.383823	0.37257	0.33387	0.33318	0.33235
		P1/M + 9H2 +sPVR	0.37099	0.398509	0.38544	0.38023	0.39177	0.37539	0.35183	0.384597	0.34262	0.3734	0.34657	0.33245
		P1/M + 9H2 +sPVR	0.33	0.39891	0.38746	0.38738	0.3348	0.3352	0.3771	0.38308	0.35451	0.36162	0.36977	0.36927
		P1/M + sPVR + 9H2	0.8684	0.39934	0.7683	0.694062	0.6985	0.72436	0.72355	0.7214	0.73854	0.73266	0.73008	0.73689
		P1/M + sPVR + 9H2	0.9222	0.398509	0.7666	0.694078	0.73685	0.7371	0.73477	0.73251	0.691	0.73938	0.73761	0.73914
		P1/M + sPVR + 9H2	0.87006	0.39891	0.7267	0.694521	0.732763	0.73009	0.73202	0.72834	0.69862	0.73628	0.73755	0.69992
	Negatives Removed		No	1:800	1:1600	1:3200	1:6400	1:12800	1:25600	1:51200	1:102400	1:204800	1:409600	1:819200
		Buff	0.2357	0.32047	0.3261	0.3114	0.2746	0.3354	0.3363	0.3666	0.3469	0.3264	0.286	0.3425
		Buff	0.3407	0.3006	0.32018	0.2935	0.3258	0.3257	0.2865	0.3033	0.3479	0.2583	0.3327	0.2984
		Buff	0.3428	0.2907	0.31	0.3736	0.2627	0.3591	0.2591	0.3147	0.2972	0.31025	0.3237	0.2376
		9H2	0.3103	0.3596	0.3379	0.3292	0.3458	0.3203	0.2601	0.2919	0.2157	0.2682	0.2909	0.2339
		9H2	0.3363	0.3084	0.2779	0.3298	0.2907	0.3724	0.3895	0.3582	0.2755	0.2924	0.3588	0.3135
		9H2	0.3415	0.3096	0.2577	0.3226	0.2083	0.3469	0.3159	0.3357	0.2975	0.361	0.2017	0.2045
		sPVR	0.3379	0.2973	0.316	0.3284	0.3161	0.2948	0.2716	0.3007	0.3156	0.3234	0.3337	0.3398
		sPVR	0.3189	0.3342	0.3413	0.3179	0.3265	0.338	0.367	0.276	0.3144	0.3655	0.399	0.3479
		sPVR	0.328	0.2777	0.308	0.3491	0.3281	0.2555	0.2377	0.2909	0.288	0.2935	0.2777	0.3478
		P1/M + 9h2	0.314	0.3637	0.34277	0.3474	0.3547	0.3642	0.3697	0.32659	0.3025	0.3841	0.3588	0.3595
		P1/M + 9H2	0.3482	0.3224	0.3635	0.34342	0.3506	0.3768	0.3838	0.3498	0.3991	0.35	0.3707	0.36116
		P1/M + 9H2	0.32976	0.383	0.3438	0.283	0.3472	0.2771	0.32127	0.3175	0.35684	0.3584	0.385	0.36165
		P1/M + sPVR	0.3337	0.8684	0.7562	0.6743	0.54119	0.3402	0.3843	0.3359	0.344	0.3845	0.3469	0.3264
		P1/M + sPVR	0.3513	0.8222	0.7749	0.6745	0.5629	0.3235	0.3568	0.3279	0.342	0.3018	0.3479	0.2583
		P1/M + sPVR	0.32403	0.87006	0.78771	0.65859	0.4723	0.3707	0.309999	0.35	0.34865	0.38134	0.2972	0.31025
		P1/M + 9H2 +sPVR	0.38	0.39934	0.39042	0.38687	0.3913	0.3902	0.36642	0.383823	0.37257	0.33387	0.33318	0.33235
		P1/M + 9H2 +sPVR	0.37099	0.398509	0.38544	0.38023	0.39177	0.37539	0.35183	0.384597	0.34262	0.3734	0.34657	0.33245
		P1/M + 9H2 +sPVR	0.33	0.39891	0.38746	0.38738	0.3348	0.3352	0.3771	0.38308	0.35451	0.36162	0.36977	0.36927
		P1/M + sPVR + 9H2	0.8684	0.39934	0.7683	0.694062	0.6985	0.72436	0.72355	0.7214	0.73854	0.73266	0.73008	0.73689
		P1/M + sPVR + 9H2	0.9222	0.398509	0.7666	0.694078	0.73685	0.7371	0.73477	0.73251	0.691	0.73938	0.73761	0.73914
		P1/M + sPVR + 9H2	0.87006	0.39891	0.7267	0.694521	0.732763	0.73009	0.73202	0.72834	0.69862	0.73628	0.73755	0.69992
	Baseline Removed		No	1:800	1:1600	1:3200	1:6400	1:12800	1:25600	1:51200	1:102400	1:204800	1:409600	1:819200
		Buff	0	0.0165467	0.00734012	0	0	0	0.0423333	0.0384	0.0162333	0.0280834	0	0.0496667
		Buff	0.0343	0	0.00142012	0	0.0381	0	0	0	0.0172333	0	0.0185667	0.00556667
		Buff	0.0364	0	0	0.0474333	0	0.0190333	0	0	0	0.0119333	0.00956668	0
		9H2	0.0039	0.0556767	0.0191401	0.00303331	0.0581	0	0	0	0	0	0	0
		9H2	0.0299	0.00447669	0	0.00363339	0.00299999	0.0323333	0.0955333	0.03	0	0	0.0446667	0.0206667
		9H2	0.0351	0.00567668	0	0	0	0.00683334	0.0219333	0.0075	0	0.0626833	0	0
		sPVR	0.0315	0	0	0.00223332	0.0284	0	0	0	0	0.0250833	0.0195667	0.0469667
		sPVR	0.0125	0.0302767	0.0225401	0	0.0388	0	0.0730333	0	0	0.0671833	0.0848667	0.0550667
		sPVR	0.0216	0	0	0.0229333	0.0403999	0	0	0	0	0	0	0.0549667
		P1/M + 9h2	0.00759999	0.0597767	0.0240101	0.0212333	0.067	0.0241333	0.0757333	0	0	0.0857833	0.0446667	0.0666667
		P1/M + 9H2	0.0418	0.0184767	0.0447401	0.0172533	0.0629	0.0367333	0.0898333	0.0216	0.0684333	0.0516833	0.0565667	0.0683267
		P1/M + 9H2	0.02336	0.0790767	0.0250401	0	0.0595	0	0.0273033	0	0.0261733	0.0600833	0.0708667	0.0688167
		P1/M + sPVR	0.0273	0.564477	0.43744	0.348133	0.25349	0.000133284	0.0903333	0.00770001	0.0133333	0.0861833	0.0327667	0.0335667
		P1/M + sPVR	0.0449	0.518277	0.45614	0.348333	0.2752	0	0.0628333	0	0.0113333	0.00348334	0.0337667	0
		P1/M + sPVR	0.01763	0.566137	0.46895	0.332423	0.1846	0.0306333	0.0160328	0.0218	0.0179833	0.0830233	0	0.0174167
		P1/M + 9H2 +sPVR	0.0736	0.0954167	0.0716601	0.0607033	0.1036	0.0501333	0.0724533	0.055623	0.0419033	0.0355533	0.0190467	0.0395167
		P1/M + 9H2 +sPVR	0.06459	0.0945857	0.0666801	0.0540633	0.10407	0.0353233	0.0578633	0.056397	0.0119533	0.0750833	0.0324367	0.0396167
		P1/M + 9H2 +sPVR	0.0236	0.0949867	0.0687001	0.0612133	0.0471	0	0.0831333	0.05488	0.0238433	0.0633033	0.0556367	0.0764367
		P1/M + sPVR + 9H2	0.562	0.0954167	0.44954	0.367895	0.4108	0.384293	0.429583	0.3932	0.407873	0.434343	0.415947	0.444057
		P1/M + sPVR + 9H2	0.6158	0.0945857	0.44784	0.367911	0.44915	0.397033	0.440803	0.40431	0.360333	0.441063	0.423477	0.446307
		P1/M + sPVR + 9H2	0.56366	0.0949867	0.40794	0.368354	0.445063	0.390023	0.438053	0.40014	0.367953	0.437963	0.423417	0.407087
	Averages		1:200	1:400	1:800	1:1600	1:3200	1:6400	1:12800	1:25600	1:51200	1:102400	1:204800	No
		Buffer	0.00551556	0.00292008	0.0158111	0.0127	0.00634444	0.0141111	0.0128	0.0111556	0.0133389	0.00937778	0.0184111	0.0235667
		9H2	0.0219434	0.00638004	0.00222223	0.0203667	0.0130556	0.0391555	0.0125	0	0.0208944	0.0148889	0.00688889	0.0229667
		sPVR	0.0100922	0.00751338	0.00838888	0.0358666	0	0.0243444	0	0	0.0307556	0.0348111	0.0523333	0.0321667
		P1/M + 9H2	0.0524433	0.0312635	0.0128289	0.0631334	0.0202889	0.06429	0.0072	0.0315356	0.06585	0.0573667	0.0679367	0.0263667
		P1/M + sPVR	0.54963	0.454177	0.342963	0.237763	0.0102555	0.0563998	0.00983333	0.0142167	0.0575633	0.0221778	0.0169945	0.0236667
		P1/M + 9H2 +sPVR	0.0949963	0.0690135	0.05866	0.0849233	0.0284856	0.07115	0.0556333	0.0259	0.05798	0.0357067	0.0518567	0.05393
		P1/M + sPVR + 9H2	0.0949963	0.435107	0.368054	0.435004	0.39045	0.436147	0.399217	0.37872	0.43779	0.420947	0.432483	0.580487
	Standard Errors		1:800	1:1600	1:3200	1:6400	1:12800	1:25600	1:51200	1:102400	1:204800	1:409600	1:819200	No
		Buffer	0.00551556	0.00224772	0.0158111	0.0127	0.00634444	0.0141111	0.0128	0.00558524	0.00813737	0.00536056	0.0157102	0.0117989
		9H2	0.0168702	0.00638004	0.00112454	0.0188865	0.00983866	0.0288912	0.00901387	0	0.0208944	0.0148889	0.00688889	0.00965079
		sPVR	0.0100922	0.00751338	0.00730074	0.00376178	0	0.0243444	0	0	0.0196004	0.0256572	0.00268348	0.00548644
		P1/M + 9H2	0.0178739	0.00674489	0.00651652	0.00216821	0.0107768	0.018936	0.0072	0.0199361	0.0102574	0.00757386	0.000650567	0.00988279
		P1/M + sPVR	0.015684	0.00914899	0.00527032	0.0273105	0.010189	0.0216886	0.00638287	0.00196984	0.0270554	0.0110926	0.00969217	0.00798235
		P1/M + 9H2 +sPVR	0.000239938	0.00144611	0.00230304	0.0189122	0.0148706	0.00732387	0.000437951	0.00870676	0.0117176	0.0106884	0.01229	0.0153864
		P1/M + sPVR + 9H2	0.000239938	0.0135922	0.000150404	0.0121596	0.0036839	0.00337632	0.00324024	0.0147417	0.00194183	0.00250006	0.0127149	0.0176632
